# Supplementary material for: 4-(Benz­yloxy)benzaldehyde
Source: Acta Crystallogr Sect E Struct Rep Online. 2010 Jul 24;66(Pt 8):o2110. doi: 10.1107/S1600536810027200 (PMC3007533; doi:10.1107/S1600536810027200)
Supplement: Supplementary file 2 [file e-66-o2110-Isup2.hkl]

#
# h,k,l, Fc-squared, Fo-squared, sigma(Fo-squared) and status flag
#
data_I
_shelx_title ' rotich'
_shelx_refln_list_code          4
_shelx_F_calc_maximum      214.47
_exptl_crystal_F_000       448.00
_reflns_d_resolution_high  0.7112
 
loop_
 _symmetry_equiv_pos_as_xyz
 'x, y, z'
 'x+1/2, -y+1/2, z'
 '-x+1/2, y+1/2, z+1/2'
 '-x, -y, z+1/2'
 
_cell_length_a    11.4772
_cell_length_b    12.9996
_cell_length_c     7.2032
_cell_angle_alpha  90.000
_cell_angle_beta   90.000
_cell_angle_gamma  90.000
 
_shelx_F_squared_multiplier     1.000
 
loop_
 _refln_index_h
 _refln_index_k
 _refln_index_l
 _refln_F_squared_calc
 _refln_F_squared_meas
 _refln_F_squared_sigma
 _refln_observed_status
   2   0   0       38.82       41.37      5.28 o
   4   0   0       53.79       51.38      9.19 o
   6   0   0       68.41       86.47      8.47 o
   8   0   0        7.11        4.77     10.84 o
  10   0   0      149.79      136.58     18.40 o
  12   0   0      332.80      317.97     24.84 o
  14   0   0        5.20        1.15     18.27 o
   2   1   0        1.52        6.44      3.53 o
   3   1   0      913.85      956.75     24.66 o
   4   1   0      905.29      853.56     60.92 o
   5   1   0       15.32       20.66      6.59 o
   6   1   0        1.69        4.58      6.52 o
   7   1   0      231.27      251.96     12.51 o
   8   1   0      516.56      558.98     24.94 o
   9   1   0      320.65      408.02     35.06 o
  10   1   0      504.03      556.73     20.43 o
  11   1   0       10.21        7.22      9.09 o
  12   1   0       69.76       76.45     11.98 o
  13   1   0       19.21       27.84     11.52 o
  14   1   0       24.26       28.83     15.80 o
  15   1   0        1.90       -6.23     22.18 o
   0   2   0     1400.14     1320.29     15.95 o
   1   2   0        0.00        1.02      2.10 o
   2   2   0       63.42       67.20      3.50 o
   3   2   0       15.83       12.55      2.63 o
   4   2   0       10.90       14.11      6.34 o
   5   2   0      150.74      159.87     13.36 o
   6   2   0     1038.13     1094.79     48.13 o
   7   2   0      656.26      702.73     19.55 o
   8   2   0       20.12       24.89      8.18 o
   9   2   0        7.02        7.38     11.71 o
  10   2   0       92.55      112.70     12.60 o
  11   2   0        3.28        9.67      8.58 o
  12   2   0      224.26      202.35     16.29 o
  13   2   0       56.06       46.48     11.17 o
  14   2   0       14.14       11.87     25.10 o
  15   2   0       28.87       54.66     18.21 o
   1   3   0      391.18      367.66      6.17 o
   2   3   0     1088.86     1098.28     29.31 o
   3   3   0     2381.84     2424.43     22.75 o
   4   3   0        2.10        6.99      6.07 o
   5   3   0       34.68       40.55      6.82 o
   6   3   0      369.32      395.11      8.46 o
   7   3   0        0.13        1.48      2.83 o
   8   3   0        3.42        5.07      3.28 o
   9   3   0       61.86       64.25     10.74 o
  10   3   0       67.96       82.34     13.41 o
  11   3   0      174.17      171.85     15.70 o
  12   3   0      113.24      121.78     11.13 o
  13   3   0       41.84       58.22     11.70 o
  14   3   0       67.55       73.91     14.26 o
   0   4   0      240.92      206.44      7.01 o
   1   4   0      773.53      755.14     14.56 o
   2   4   0        2.55        1.99      2.45 o
   3   4   0        5.73        7.01      1.74 o
   4   4   0      819.96      768.90     16.94 o
   5   4   0      882.67      945.94     16.00 o
   6   4   0      244.19      250.83      8.51 o
   7   4   0       75.18       99.27     11.01 o
   8   4   0       10.13       12.51      3.46 o
   9   4   0       54.51       57.43     10.51 o
  10   4   0       18.97       25.72     11.14 o
  11   4   0      132.24      145.81     14.62 o
  12   4   0      228.02      215.06     17.01 o
  13   4   0       74.65       82.07     11.37 o
  14   4   0       32.51       35.22     12.50 o
   1   5   0       12.03       10.84      2.88 o
   2   5   0      288.19      280.02      4.25 o
   3   5   0      211.52      219.85      5.74 o
   4   5   0        0.35        2.06      1.73 o
   5   5   0      207.69      196.01      6.54 o
   6   5   0       13.91        9.00      3.24 o
   7   5   0      201.06      214.42     28.51 o
   8   5   0       26.25       29.70     10.99 o
   9   5   0       56.62       63.89     14.08 o
  10   5   0        4.61        8.50      9.91 o
  11   5   0       41.84       51.68     12.21 o
  12   5   0        4.87        9.60     11.19 o
  13   5   0        0.37        1.31     11.66 o
  14   5   0        0.56        0.97      9.72 o
   0   6   0     8876.62     9205.35     47.24 o
   1   6   0       10.29       11.34      1.70 o
   2   6   0       45.34       53.20      3.09 o
   3   6   0      348.75      328.04     10.14 o
   4   6   0       45.29       43.81      3.93 o
   5   6   0       12.72        8.86      1.87 o
   6   6   0       69.59       68.62      4.57 o
   7   6   0        7.56        6.95      3.60 o
   8   6   0        1.75        4.27      6.73 o
   9   6   0       17.44       14.66      7.87 o
  10   6   0       23.92       20.79     10.53 o
  11   6   0       16.67       11.53     10.96 o
  12   6   0       30.93       22.35     12.11 o
  13   6   0        1.83        7.44     10.50 o
  14   6   0       21.43       13.38      9.61 o
  15   6   0        1.39       35.78     21.85 o
   1   7   0      969.88     1003.40      8.98 o
   2   7   0      363.34      379.42     10.30 o
   3   7   0      233.88      234.60      4.92 o
   4   7   0       27.18       24.11      3.50 o
   5   7   0       29.76       30.80      4.04 o
   6   7   0       49.02       42.67      3.50 o
   7   7   0       91.84       77.60      8.58 o
   8   7   0      205.17      198.82     11.48 o
   9   7   0       56.53       41.71      8.63 o
  10   7   0        1.08        5.87      7.20 o
  11   7   0       18.68       16.95      8.47 o
  12   7   0       59.45       47.97     10.13 o
  13   7   0       70.68       88.34     13.90 o
  14   7   0        5.07        4.09     10.96 o
   0   8   0       85.60      102.41      5.45 o
   1   8   0       25.56       26.38      2.20 o
   2   8   0       51.43       59.59      4.92 o
   3   8   0        6.06        7.51      2.43 o
   4   8   0       59.13       65.82      4.95 o
   5   8   0       27.48       26.67      3.96 o
   6   8   0     1005.14      987.36     19.69 o
   7   8   0      475.63      471.87     28.12 o
   8   8   0       18.23       14.83      7.55 o
   9   8   0       51.07       53.02     10.71 o
  10   8   0        4.16        1.02      8.04 o
  11   8   0        7.91        6.71      9.09 o
  12   8   0        2.28       14.53      8.82 o
  13   8   0        7.66        9.57     10.40 o
   1   9   0       42.45       48.61      2.84 o
   2   9   0      194.93      193.21      8.10 o
   3   9   0      510.41      529.28     10.63 o
   4   9   0      148.63      148.29      8.09 o
   5   9   0      221.24      221.76      7.83 o
   6   9   0     2474.22     2457.61     23.90 o
   7   9   0        2.81        2.66      5.72 o
   8   9   0       22.50       23.95      8.83 o
   9   9   0        1.22       -1.24      6.86 o
  10   9   0        5.89        6.48      8.89 o
  11   9   0      124.86      125.93     11.90 o
  12   9   0        0.43       -4.37     13.46 o
  13   9   0       57.55       52.36     14.79 o
   0  10   0       60.04       52.32      4.76 o
   1  10   0        0.44        0.76      1.62 o
   2  10   0        0.93        0.56      3.62 o
   3  10   0      179.34      174.59      7.19 o
   4  10   0     1242.61     1233.79     54.28 o
   5  10   0      153.90      143.18      7.14 o
   6  10   0       14.03        8.32      4.59 o
   7  10   0       17.37       15.59      7.11 o
   8  10   0       11.74       16.09      6.92 o
   9  10   0       71.00       63.43      9.32 o
  10  10   0        5.56        1.21      8.00 o
  11  10   0       51.61       58.97     37.30 o
  12  10   0        2.80       -0.55     14.45 o
   1  11   0        0.82        1.50      4.34 o
   2  11   0        0.75        1.06      4.22 o
   3  11   0       18.94       19.65      7.41 o
   4  11   0        1.89        2.41      6.33 o
   5  11   0       34.52       42.12     30.63 o
   6  11   0       76.02       58.34      8.23 o
   7  11   0      185.82      165.05     10.95 o
   8  11   0        9.70       12.88      7.58 o
   9  11   0       24.11       24.36     10.71 o
  10  11   0        0.54        1.97     11.02 o
  11  11   0       11.85       15.88     20.17 o
  12  11   0       24.99       29.19     15.07 o
   0  12   0       14.59       13.77      6.26 o
   1  12   0       23.66       18.50      5.12 o
   2  12   0       15.38       11.44      7.71 o
   3  12   0      210.16      190.51     13.49 o
   4  12   0       81.74       76.90      9.70 o
   5  12   0      214.31      187.38     12.52 o
   6  12   0       67.59       66.90     23.35 o
   7  12   0       10.25       13.29     11.60 o
   8  12   0       13.58       -1.52     12.72 o
   9  12   0       94.51      118.60     16.59 o
  10  12   0        0.39       16.90     13.36 o
  11  12   0        7.15        8.13     12.93 o
   1  13   0       94.57       66.07      7.82 o
   2  13   0       31.87       15.58      9.35 o
   3  13   0       23.00       17.25      7.38 o
   4  13   0       12.29        8.44      6.03 o
   5  13   0       42.68       46.61     20.10 o
   6  13   0        1.35      -13.13     22.25 o
   7  13   0       25.08       23.86     34.96 o
   9  13   0       13.62        9.48     18.39 o
  10  13   0        3.22        7.67     14.96 o
   0  14   0       22.55       21.40     10.90 o
   1  14   0        3.80        2.43      6.68 o
   2  14   0       14.31       14.94      8.40 o
   3  14   0        0.97        8.45      7.93 o
   4  14   0        1.63        5.59      6.45 o
   5  14   0        1.91       11.59     10.76 o
   6  14   0       10.56        5.97     23.44 o
   7  14   0       65.26       46.89     43.27 o
   8  14   0       31.91       -5.30     46.43 o
   1  15   0        2.05       -1.06      8.61 o
   2  15   0       11.26       20.60      7.90 o
   3  15   0        0.58       -1.27      9.37 o
   4  15   0       10.57       26.02     10.99 o
   5  15   0       48.37       55.69     23.70 o
   6  15   0      211.56      237.18     21.74 o
   7  15   0        5.37      -11.03     39.36 o
   0  16   0       20.02       30.81     15.39 o
   1  16   0        5.32       14.07      9.43 o
   2  16   0        9.58        4.01      9.70 o
   3  16   0       19.22       33.94     11.38 o
   4  16   0       29.00       41.49      9.07 o
   5  16   0        2.60        8.21     15.34 o
   6  16   0        3.80        4.38     13.11 o
   7  16   0       15.01      -10.45     15.78 o
   1  17   0        0.06       -1.24     11.35 o
   2  17   0        1.27        8.86     12.01 o
   3  17   0       10.47       29.85     11.77 o
   4  17   0       16.17       38.38     14.07 o
   5  17   0       21.33       34.08     14.75 o
   2   0   1     8229.76     7775.14     66.16 o
   4   0   1      387.75      396.70      9.18 o
   6   0   1     1218.00     1221.48     22.13 o
   8   0   1      555.39      520.82     17.66 o
  10   0   1     1048.20     1073.70     26.57 o
  12   0   1       25.27       15.49      9.89 o
  14   0   1       43.97       50.12     15.30 o
   0   1   1       21.05       25.38      2.26 o
   1   1   1      612.50      576.19      5.98 o
   2   1   1    10995.85    10691.57     98.68 o
   3   1   1     2459.14     2326.53     20.83 o
   4   1   1     1130.80     1124.38     11.33 o
   5   1   1       25.45       29.16      4.88 o
   6   1   1      119.59      128.98      6.74 o
   7   1   1       96.34      103.29      5.89 o
   8   1   1      128.73      130.01      7.39 o
   9   1   1      164.31      172.72     12.30 o
  10   1   1      444.01      471.75     12.15 o
  11   1   1      219.15      231.55     11.21 o
  12   1   1      102.04       99.14      8.74 o
  13   1   1       26.83       35.49      8.34 o
  14   1   1       14.28        6.61      9.90 o
  15   1   1       15.74       16.27     12.32 o
   1   2   1     1408.67     1374.62      5.28 o
   2   2   1        0.72        1.55      1.10 o
   3   2   1      129.68      131.30      2.57 o
   4   2   1      173.56      176.37      3.91 o
   5   2   1      481.53      506.63      9.70 o
   6   2   1       37.52       43.23      6.07 o
   7   2   1       69.64       69.92      6.26 o
   8   2   1      258.64      265.18      9.98 o
   9   2   1       83.92       89.00      7.27 o
  10   2   1       57.86       52.67      7.23 o
  11   2   1      400.36      422.29     16.54 o
  12   2   1      162.40      155.97      9.35 o
  13   2   1       44.65       57.92      8.49 o
  14   2   1       33.22       33.99     10.11 o
  15   2   1       65.81       84.11     23.53 o
   0   3   1      185.73      177.94      3.18 o
   1   3   1       88.53       84.00      1.67 o
   2   3   1     1674.51     1542.30      8.60 o
   3   3   1     1019.74     1037.67      6.29 o
   4   3   1       12.33       10.34      1.62 o
   5   3   1     1443.09     1490.96     17.40 o
   6   3   1       26.96       29.85      3.09 o
   7   3   1      147.69      153.19      8.02 o
   8   3   1       96.61       92.63      7.60 o
   9   3   1      189.65      188.82      9.90 o
  10   3   1       96.36       93.78      8.78 o
  11   3   1        0.25        2.78      6.58 o
  12   3   1      239.05      229.50     11.90 o
  13   3   1        2.54        8.17      6.85 o
  14   3   1       30.40       35.22      9.44 o
  15   3   1        2.90        1.10     14.39 o
   1   4   1      131.06      128.02      2.19 o
   2   4   1      244.70      249.27      2.51 o
   3   4   1       64.19       64.85      1.87 o
   4   4   1      533.28      519.50     10.88 o
   5   4   1     1871.23     1936.68     10.45 o
   6   4   1      172.48      176.15      8.10 o
   7   4   1      173.70      177.50      6.15 o
   8   4   1        1.34        1.92      3.57 o
   9   4   1        9.34       15.32      4.74 o
  10   4   1       18.63       12.94      7.57 o
  11   4   1       41.51       48.60      7.95 o
  12   4   1       22.88       28.37      7.56 o
  13   4   1        4.14       15.10      7.57 o
  14   4   1       37.54       41.98      8.63 o
  15   4   1        7.05       13.01     13.11 o
   0   5   1       64.16       62.62      3.01 o
   1   5   1      498.61      464.66      4.34 o
   2   5   1      741.25      740.62      6.36 o
   3   5   1      103.94       97.51      2.72 o
   4   5   1       32.91       32.55      2.00 o
   5   5   1       19.60       14.75      2.30 o
   6   5   1       32.02       36.48      2.91 o
   7   5   1      160.07      164.31      5.31 o
   8   5   1      174.90      173.68     10.28 o
   9   5   1       27.44       29.36      6.98 o
  10   5   1      149.34      127.71      9.64 o
  11   5   1      195.20      189.55     11.59 o
  12   5   1        7.46       10.29      8.42 o
  13   5   1       10.49       15.22      6.98 o
  14   5   1        5.82        8.43      7.21 o
   1   6   1     1109.30     1194.39      7.62 o
   2   6   1      270.21      299.28      6.20 o
   3   6   1      152.33      160.29      3.14 o
   4   6   1       57.08       47.97      2.64 o
   5   6   1       37.53       34.52      1.88 o
   6   6   1        9.23        8.63      2.20 o
   7   6   1       32.97       30.90      3.10 o
   8   6   1       38.70       32.71      6.55 o
   9   6   1       43.11       39.56      6.87 o
  10   6   1      183.58      180.43      9.93 o
  11   6   1       35.54       35.38      7.37 o
  12   6   1        8.72       14.57      7.18 o
  13   6   1       22.10       22.63      8.28 o
  14   6   1        5.26        5.81      8.99 o
   0   7   1      165.75      165.99      4.59 o
   1   7   1      214.19      231.53      4.39 o
   2   7   1      530.98      524.20     14.56 o
   3   7   1       20.57       18.90      1.62 o
   4   7   1       27.71       23.03      1.93 o
   5   7   1        9.15        9.18      1.63 o
   6   7   1       66.04       64.06      2.67 o
   7   7   1      120.88      120.27      6.31 o
   8   7   1       70.90       72.80      6.06 o
   9   7   1      449.53      407.21     12.00 o
  10   7   1       55.33       50.93      6.40 o
  11   7   1       12.53        6.24      6.44 o
  12   7   1       24.41       20.18      6.13 o
  13   7   1        5.66       10.81      7.42 o
  14   7   1        2.52        2.89     11.33 o
   1   8   1       12.21       13.33      1.55 o
   2   8   1       61.03       60.52      3.57 o
   3   8   1       99.56       98.78      2.95 o
   4   8   1      434.23      432.70      7.61 o
   5   8   1       90.92       79.04      3.58 o
   6   8   1       18.27       17.51      1.99 o
   7   8   1      226.75      213.51      7.81 o
   8   8   1      705.47      685.70     13.87 o
   9   8   1       38.64       34.72      5.54 o
  10   8   1       64.54       66.33      6.81 o
  11   8   1       74.75       75.64      7.29 o
  12   8   1       31.77       22.75      8.32 o
  13   8   1        4.09        2.71      8.07 o
  14   8   1       26.38       22.21     11.78 o
   0   9   1      572.56      574.62     13.36 o
   1   9   1       60.61       57.28      2.68 o
   2   9   1      475.17      455.88      9.71 o
   3   9   1      237.97      226.70      4.95 o
   4   9   1      501.54      502.15     10.57 o
   5   9   1      311.34      307.79      6.22 o
   6   9   1        3.32        3.65      2.98 o
   7   9   1        0.59        2.85      4.51 o
   8   9   1       42.18       27.92      5.50 o
   9   9   1       59.74       56.59      6.01 o
  10   9   1        2.69        3.43      6.75 o
  11   9   1        6.84        8.90      6.26 o
  12   9   1       15.65       20.86      7.65 o
  13   9   1       18.25       33.73     11.53 o
   1  10   1      121.72      107.94      3.09 o
   2  10   1      344.28      351.84      7.93 o
   3  10   1      151.93      152.07      4.70 o
   4  10   1      888.07      898.58     24.31 o
   5  10   1      667.09      697.29     11.30 o
   6  10   1      466.80      463.38     13.53 o
   7  10   1       15.74       15.81      4.61 o
   8  10   1       54.32       46.38      7.03 o
   9  10   1       16.09       21.63      6.43 o
  10  10   1       89.12       94.44     11.94 o
  11  10   1        8.24       12.24      8.56 o
  12  10   1       49.60       47.42      9.08 o
  13  10   1        4.17        2.13     12.08 o
   0  11   1       41.17       45.28      6.23 o
   1  11   1       17.33       24.44      4.12 o
   2  11   1       13.44       16.03      4.21 o
   3  11   1      406.57      404.77      9.10 o
   4  11   1        5.84        6.14      6.28 o
   5  11   1      121.68      127.73      7.35 o
   6  11   1      199.38      211.33      8.95 o
   7  11   1      111.27      106.26      8.06 o
   8  11   1       67.45       65.99      7.76 o
   9  11   1       21.52       26.46      6.94 o
  10  11   1        0.69        1.29      7.06 o
  11  11   1       35.45       43.13      9.74 o
  12  11   1       11.04        9.30     12.30 o
   1  12   1      216.21      178.75      7.37 o
   2  12   1      117.30      114.85      5.91 o
   3  12   1       45.52       43.24      5.01 o
   4  12   1       18.16       16.30      5.25 o
   5  12   1       39.57       32.60      7.36 o
   6  12   1       20.46       17.70      9.89 o
   7  12   1        0.89       -0.99      7.35 o
   8  12   1       14.35       10.68      6.56 o
   9  12   1       11.92        7.62      7.04 o
  10  12   1       24.47       13.57      9.44 o
  11  12   1       22.51       14.18     14.88 o
  12  12   1       11.58       33.46     15.37 o
   0  13   1       62.07       51.06      7.04 o
   1  13   1      202.53      191.69      7.25 o
   2  13   1        5.75        5.91      4.90 o
   3  13   1        2.56        2.43      4.52 o
   4  13   1        0.80       -0.40      4.68 o
   5  13   1       21.13       24.81      6.41 o
   6  13   1       26.16       26.78     16.32 o
   7  13   1       44.90       47.93     21.17 o
   8  13   1        6.73       -4.07     33.61 o
   9  13   1        3.60        4.25      8.62 o
  10  13   1        2.04        2.84      9.69 o
  11  13   1       51.25       60.36     15.30 o
   1  14   1       25.06       13.54      5.17 o
   2  14   1       15.01       14.07      5.33 o
   3  14   1        0.05        2.78      5.22 o
   4  14   1       44.65       58.41      6.29 o
   5  14   1       11.62        9.81      6.67 o
   6  14   1        3.60        5.36      7.45 o
   7  14   1       19.62       15.27     25.60 o
   8  14   1        7.94        2.40     29.18 o
   0  15   1       16.57       16.62      8.33 o
   1  15   1        1.15       -2.94      6.38 o
   2  15   1       40.65       37.57      5.75 o
   3  15   1        0.66       -0.87      5.33 o
   4  15   1       87.88       93.31      7.21 o
   5  15   1        6.74        6.56      7.23 o
   6  15   1        0.55        1.94      8.19 o
   7  15   1       56.95       43.52     19.30 o
   1  16   1       14.77       13.07      7.33 o
   2  16   1        6.25        6.41      6.33 o
   3  16   1       39.05       44.96      6.86 o
   4  16   1       38.71       40.45      7.51 o
   5  16   1        8.87        4.11      8.28 o
   6  16   1       34.04       29.19      8.46 o
   0  17   1        6.31        1.20     10.68 o
   1  17   1       13.70       13.63      8.53 o
   2  17   1       40.03       54.28      8.10 o
   3  17   1       52.54       95.28     14.97 o
   4  17   1        0.17        0.13     15.15 o
   5  17   1       82.25      108.89     21.80 o
   1  18   1       97.68      121.94     21.31 o
   2  18   1       15.61        5.82     19.15 o
   0   0   2    45995.98    47532.68    695.79 o
   2   0   2     5253.58     5237.59     39.52 o
   4   0   2       10.21       14.49      2.64 o
   6   0   2      603.98      561.52     11.85 o
   8   0   2      460.58      429.31     15.14 o
  10   0   2      119.37      119.23      9.53 o
  12   0   2      202.05      213.49     12.29 o
  14   0   2        9.56       -0.09     12.76 o
   1   1   2      777.38      751.63      5.62 o
   2   1   2     6382.88     6308.38     14.74 o
   3   1   2     1821.76     1786.40     11.67 o
   4   1   2        1.71        1.59      2.04 o
   5   1   2       10.04        8.95      1.96 o
   6   1   2       14.50       16.70      2.00 o
   7   1   2      192.35      189.55      4.57 o
   8   1   2      648.47      630.84      8.57 o
   9   1   2      222.17      215.82      5.44 o
  10   1   2      223.75      219.53      8.07 o
  11   1   2        4.86        6.44      5.05 o
  12   1   2       90.26       88.94      6.86 o
  13   1   2       11.03       10.02      7.31 o
  14   1   2       37.96       47.87      9.66 o
  15   1   2       23.02       18.49     11.67 o
   0   2   2     1167.59     1171.25      9.12 o
   1   2   2     1247.31     1208.35      6.65 o
   2   2   2      131.47      129.87      2.04 o
   3   2   2       87.66       86.25      2.00 o
   4   2   2      153.93      158.28      3.79 o
   5   2   2      536.88      579.10      7.84 o
   6   2   2      455.05      475.88      7.46 o
   7   2   2      103.21      116.87      5.40 o
   8   2   2       45.40       48.07      4.89 o
   9   2   2      248.47      236.19      8.28 o
  10   2   2       56.33       65.72      7.04 o
  11   2   2        0.58       -1.16      5.55 o
  12   2   2      112.71      117.78      8.65 o
  13   2   2       32.42       31.18      6.84 o
  14   2   2       15.54       23.04      8.96 o
  15   2   2       36.35       60.56     20.82 o
   1   3   2      608.57      591.13      3.74 o
   2   3   2      142.18      136.77      2.38 o
   3   3   2     1505.77     1575.18     11.83 o
   4   3   2      280.91      285.52      4.67 o
   5   3   2       68.16       84.04      3.35 o
   6   3   2      166.85      173.43      4.65 o
   7   3   2       18.07       21.74      3.91 o
   8   3   2        3.26        7.17      4.45 o
   9   3   2      137.34      146.99      7.04 o
  10   3   2       45.67       45.20      6.27 o
  11   3   2       63.67       64.66      7.86 o
  12   3   2       71.95       80.35      9.15 o
  13   3   2       46.19       56.74      8.20 o
  14   3   2       68.16       88.23      9.63 o
  15   3   2       18.26       22.63     13.31 o
   0   4   2       37.39       34.88      2.52 o
   1   4   2      326.86      302.63      3.26 o
   2   4   2       75.09       79.99      2.06 o
   3   4   2       39.97       39.10      2.53 o
   4   4   2      267.12      262.47      3.68 o
   5   4   2      415.43      436.90      6.88 o
   6   4   2      124.82      128.68      4.07 o
   7   4   2       70.77       76.73      4.43 o
   8   4   2       30.69       36.10      4.21 o
   9   4   2       86.78       80.93      5.44 o
  10   4   2       13.75       11.98      6.11 o
  11   4   2       37.69       34.07      6.61 o
  12   4   2      105.51       98.85      9.61 o
  13   4   2      105.89      115.37      9.48 o
  14   4   2       73.50       77.53      8.28 o
  15   4   2       18.36       35.62     14.78 o
   1   5   2       84.98       91.15      2.76 o
   2   5   2      478.70      470.07      4.83 o
   3   5   2      757.34      793.91      5.43 o
   4   5   2      125.28      121.75      3.79 o
   5   5   2       82.82       83.95      3.33 o
   6   5   2       12.49       13.03      3.36 o
   7   5   2       61.05       67.07      4.30 o
   8   5   2       19.87       20.17      3.52 o
   9   5   2       31.72       34.38      6.36 o
  10   5   2       36.70       30.17      6.71 o
  11   5   2       33.42       31.76      7.02 o
  12   5   2        3.49        5.78      6.29 o
  13   5   2        6.63       23.02      7.48 o
  14   5   2       34.18       29.16     10.36 o
   0   6   2     2594.62     2661.48     28.91 o
   1   6   2      133.80      139.69      3.37 o
   2   6   2      432.32      454.55      4.77 o
   3   6   2      181.02      187.46      3.80 o
   4   6   2       36.00       34.53      1.70 o
   5   6   2      106.94      101.37      3.81 o
   6   6   2      111.78      108.56      4.37 o
   7   6   2      134.38      149.58      8.91 o
   8   6   2       17.01       16.20      5.78 o
   9   6   2       86.30       83.07      7.75 o
  10   6   2        3.65        5.13      5.81 o
  11   6   2       50.02       44.45      8.02 o
  12   6   2       61.26       60.45      7.90 o
  13   6   2        6.01       18.56      7.22 o
  14   6   2        2.77       10.27      8.57 o
   1   7   2      416.67      437.56      5.53 o
   2   7   2      426.96      427.37      7.37 o
   3   7   2      273.76      271.25      4.08 o
   4   7   2       68.22       63.52      2.20 o
   5   7   2        6.05        3.73      1.78 o
   6   7   2       27.57       25.53      3.90 o
   7   7   2       36.32       32.05      4.77 o
   8   7   2      135.41      122.09      6.91 o
   9   7   2      102.77       92.93      8.26 o
  10   7   2        3.00        8.26      5.44 o
  11   7   2       48.80       46.83      8.11 o
  12   7   2       46.27       39.30      7.59 o
  13   7   2       11.14        6.65      6.86 o
  14   7   2        2.31      -10.75     15.36 o
   0   8   2      524.89      517.61     12.57 o
   1   8   2       44.75       40.86      2.09 o
   2   8   2        8.59        9.32      1.93 o
   3   8   2       77.23       75.51      3.49 o
   4   8   2       18.32       18.38      1.79 o
   5   8   2      195.40      193.40      5.66 o
   6   8   2      572.66      574.23      9.81 o
   7   8   2      160.98      171.85      6.96 o
   8   8   2      168.04      172.19      8.03 o
   9   8   2      134.18      122.85      8.69 o
  10   8   2       13.78       12.15      6.42 o
  11   8   2       15.54        8.36      6.71 o
  12   8   2       12.14       17.28      7.37 o
  13   8   2        3.44       -1.72     10.18 o
  14   8   2       48.43       42.14     13.91 o
   1   9   2      217.45      211.11      5.20 o
   2   9   2      425.11      413.87      5.65 o
   3   9   2      470.33      476.68      7.74 o
   4   9   2      493.99      485.13      8.07 o
   5   9   2      128.85      121.32      5.72 o
   6   9   2     1241.25     1258.62     17.47 o
   7   9   2        8.82        5.72      5.41 o
   8   9   2       16.62       19.81      5.92 o
   9   9   2       38.90       32.72      6.86 o
  10   9   2        3.09        2.76      6.89 o
  11   9   2       49.94       51.87      8.28 o
  12   9   2       19.62       24.92      7.39 o
  13   9   2       34.05       39.18     11.39 o
   0  10   2       66.19       59.56      5.04 o
   1  10   2       41.54       40.17      3.28 o
   2  10   2       98.38       92.23      3.06 o
   3  10   2       84.03       87.71      5.30 o
   4  10   2      779.20      766.83     14.09 o
   5  10   2       62.95       61.57      5.89 o
   6  10   2       94.04      104.73      6.80 o
   7  10   2       15.76       14.93      5.27 o
   8  10   2       72.11       69.22      6.79 o
   9  10   2       46.40       45.36      6.88 o
  10  10   2        4.11        6.19      6.47 o
  11  10   2       10.97       13.02      6.81 o
  12  10   2       27.71       19.54     17.96 o
   1  11   2        6.78        8.28      3.49 o
   2  11   2        7.99        6.14      3.24 o
   3  11   2       77.65       83.19      5.29 o
   4  11   2       10.19        7.59      4.96 o
   5  11   2      121.94      116.49      9.63 o
   6  11   2       25.66       21.00      6.48 o
   7  11   2      207.02      215.94      9.44 o
   8  11   2       59.89       55.32      8.87 o
   9  11   2       33.64       28.35      6.66 o
  10  11   2        0.34       -1.72      6.92 o
  11  11   2       58.00       76.90     18.91 o
  12  11   2        9.00        6.86     16.39 o
   0  12   2       24.54       23.59      5.97 o
   1  12   2       30.22       29.88      4.10 o
   2  12   2       12.02       12.41      3.77 o
   3  12   2      126.26      110.01      6.66 o
   4  12   2       26.71       26.51      5.64 o
   5  12   2       62.68       54.29      6.53 o
   6  12   2       45.75       40.59      7.85 o
   7  12   2        6.91        6.52      6.96 o
   8  12   2        9.24        5.37      7.88 o
   9  12   2       63.27       84.77      8.81 o
  10  12   2       18.23       21.78      8.70 o
  11  12   2        9.29       18.09     13.97 o
   1  13   2       70.14       57.54      4.85 o
   2  13   2       44.26       44.36      5.29 o
   3  13   2        5.67        8.21      4.94 o
   4  13   2       11.08        7.74      5.62 o
   5  13   2       49.54       38.56      6.37 o
   6  13   2        1.03        0.83      6.06 o
   7  13   2      135.72      126.75     14.89 o
   8  13   2       22.19       17.05     10.51 o
   9  13   2       13.36       22.54      8.74 o
   0  14   2       12.56       14.31      6.85 o
   1  14   2        3.45        5.43      4.78 o
   2  14   2        7.87       12.13      4.95 o
   3  14   2       22.21       23.43      5.40 o
   4  14   2       13.00       17.01      5.56 o
   5  14   2       34.63       45.11      7.15 o
   6  14   2       11.05        7.89     13.74 o
   7  14   2       19.44       45.37     15.07 o
   8  14   2       42.79       51.35     21.11 o
   1  15   2        6.58        2.71      5.76 o
   2  15   2       11.49       18.03      5.77 o
   3  15   2        0.73        4.11      5.56 o
   4  15   2       16.44       21.42      7.48 o
   5  15   2       30.55       33.61      9.69 o
   6  15   2      121.38      152.22     17.41 o
   7  15   2        3.23        3.87     15.53 o
   0  16   2       25.42       53.08      9.49 o
   1  16   2       12.02       15.44      6.71 o
   2  16   2       19.97       26.97      8.01 o
   3  16   2       44.33       61.36      8.00 o
   4  16   2       34.65       40.14      9.51 o
   5  16   2        2.13        5.18     15.34 o
   6  16   2       21.34       31.12     16.29 o
   1  17   2        4.69        2.65     10.82 o
   2  17   2       11.72       15.15     11.36 o
   3  17   2        8.10       15.91     12.48 o
   5  17   2       37.51       70.70     21.71 o
   2   0   3     1037.30     1032.41     10.44 o
   4   0   3      439.38      438.74      7.13 o
   6   0   3     1146.92     1112.03     12.58 o
   8   0   3      620.02      612.71     10.34 o
  10   0   3      399.09      388.76     14.09 o
  12   0   3      116.29      123.74     11.13 o
  14   0   3      130.31      131.35     15.34 o
   0   1   3       83.43       81.70      2.48 o
   1   1   3        8.15        8.85      1.01 o
   2   1   3     1768.73     1765.91     10.35 o
   3   1   3     1579.90     1590.30      8.53 o
   4   1   3     1311.62     1353.63      8.13 o
   5   1   3      430.59      426.04      5.41 o
   6   1   3        3.23        5.47      2.44 o
   7   1   3      233.97      234.30      6.51 o
   8   1   3      547.98      543.07      7.86 o
   9   1   3      154.88      154.09      5.67 o
  10   1   3      180.67      174.04      7.71 o
  11   1   3       81.30       82.97      6.29 o
  12   1   3       12.56       10.39      5.68 o
  13   1   3       32.45       38.22      7.58 o
  14   1   3       29.67       29.35      9.12 o
  15   1   3        8.39       10.71     13.40 o
   1   2   3       10.01        9.69      1.47 o
   2   2   3       36.61       34.08      2.25 o
   3   2   3       13.59       15.09      1.42 o
   4   2   3       72.35       72.76      2.46 o
   5   2   3      320.05      317.47      4.85 o
   6   2   3      276.99      272.31      5.16 o
   7   2   3      183.37      179.57      4.62 o
   8   2   3       92.30       89.52      4.13 o
   9   2   3       53.59       55.98      5.09 o
  10   2   3       80.76       82.97      6.65 o
  11   2   3       90.19       93.66      6.58 o
  12   2   3       32.65       30.18      6.49 o
  13   2   3      165.65      187.72     10.76 o
  14   2   3       42.45       47.43      8.63 o
  15   2   3       22.21       16.46     18.12 o
   0   3   3       96.81       97.90      3.12 o
   1   3   3      239.52      243.69      3.74 o
   2   3   3      544.10      552.17      6.76 o
   3   3   3     2030.12     2108.49     13.90 o
   4   3   3      124.19      130.86      2.81 o
   5   3   3      225.46      240.70      4.25 o
   6   3   3       14.17       12.56      2.74 o
   7   3   3       96.00       95.53      4.13 o
   8   3   3       16.52       14.85      3.47 o
   9   3   3       25.06       31.91      4.74 o
  10   3   3       13.70       10.23      4.76 o
  11   3   3        9.20       14.01      5.68 o
  12   3   3       24.44       20.15      5.97 o
  13   3   3        1.19        9.23      7.58 o
  14   3   3       92.68      101.97      9.08 o
  15   3   3       15.09       31.01     15.59 o
   1   4   3      292.31      292.12      4.36 o
   2   4   3      362.32      380.31      5.24 o
   3   4   3        8.77        8.16      1.16 o
   4   4   3       69.94       74.55      2.64 o
   5   4   3      572.90      609.77      6.20 o
   6   4   3       71.61       74.25      3.60 o
   7   4   3      212.29      222.51      5.61 o
   8   4   3        5.50       12.48      3.39 o
   9   4   3       11.36       12.72      4.55 o
  10   4   3       12.67       10.40      5.03 o
  11   4   3       24.18       29.14      6.20 o
  12   4   3       78.27       87.81      7.59 o
  13   4   3       13.76       21.70      6.85 o
  14   4   3       35.32       39.67     11.93 o
   0   5   3       37.22       27.00      3.81 o
   1   5   3      169.39      158.48      4.05 o
   2   5   3      107.48      104.80      2.56 o
   3   5   3       81.65       77.08      2.42 o
   4   5   3      147.01      141.91      3.54 o
   5   5   3      100.41      104.17      3.30 o
   6   5   3       24.58       26.02      3.34 o
   7   5   3      224.72      218.30      6.20 o
   8   5   3      332.48      316.16      7.67 o
   9   5   3      142.79      132.17      7.11 o
  10   5   3       23.57       16.76      5.23 o
  11   5   3       47.16       46.92      7.08 o
  12   5   3       33.01       35.21      6.84 o
  13   5   3       46.55       53.21      7.70 o
  14   5   3        9.05        4.57     14.75 o
   1   6   3      116.93      120.64      3.09 o
   2   6   3      104.19      110.53      2.84 o
   3   6   3      300.23      302.78      5.49 o
   4   6   3       47.67       47.89      2.41 o
   5   6   3       13.32       13.34      1.77 o
   6   6   3       27.98       25.02      3.58 o
   7   6   3       59.56       53.97      4.30 o
   8   6   3       41.15       32.42      5.66 o
   9   6   3      161.72      147.22      8.21 o
  10   6   3       62.64       66.08      6.73 o
  11   6   3       73.55       75.18      7.06 o
  12   6   3       38.06       27.68      6.97 o
  13   6   3       52.04       51.70      9.49 o
   0   7   3       63.33       59.45      3.44 o
   1   7   3       44.15       49.53      2.44 o
   2   7   3      162.60      168.34      3.69 o
   3   7   3        9.59        9.18      1.78 o
   4   7   3       36.05       40.01      2.71 o
   5   7   3        8.99        7.88      1.72 o
   6   7   3        3.30        6.59      2.38 o
   7   7   3      118.56      114.63      5.46 o
   8   7   3       19.66       12.73      5.24 o
   9   7   3      117.75      113.83      7.67 o
  10   7   3      144.94      146.08      8.67 o
  11   7   3       76.27       77.26      7.58 o
  12   7   3       17.24       19.60      9.18 o
  13   7   3       26.33       34.22     11.60 o
   1   8   3       63.32       66.29      3.01 o
   2   8   3      131.32      145.89      4.05 o
   3   8   3       50.48       52.11      2.81 o
   4   8   3       99.31       94.78      3.57 o
   5   8   3       63.55       67.35      3.52 o
   6   8   3       76.98       68.23      3.81 o
   7   8   3       93.18       87.87      5.38 o
   8   8   3      218.98      216.70      8.80 o
   9   8   3       99.32       91.93      7.36 o
  10   8   3       13.08        7.28      5.54 o
  11   8   3        5.74        4.97      8.07 o
  12   8   3        1.81       10.72      7.60 o
   0   9   3     1008.37     1070.92     23.45 o
   1   9   3      229.10      228.69      4.85 o
   2   9   3      324.83      328.33      5.83 o
   3   9   3      622.75      635.30      8.29 o
   4   9   3      328.20      336.60      7.31 o
   5   9   3       95.47       99.42      5.33 o
   6   9   3        3.87        5.20      4.52 o
   7   9   3       30.12       33.80      5.52 o
   8   9   3      130.27      120.04      7.55 o
   9   9   3       27.23       24.18      5.99 o
  10   9   3        7.58       14.07      8.07 o
  11   9   3        7.11        4.74      9.11 o
  12   9   3       85.48       93.07     15.70 o
   1  10   3      316.21      333.59      5.65 o
   2  10   3      565.85      584.76      7.63 o
   3  10   3       92.76       82.51      4.24 o
   4  10   3      247.31      237.82      8.98 o
   5  10   3      112.61      109.39      6.68 o
   6  10   3      137.91      126.26      8.44 o
   7  10   3       36.72       39.99      5.79 o
   8  10   3        3.46        2.32      6.62 o
   9  10   3       66.86       68.02      8.84 o
  10  10   3       52.30       71.75     10.46 o
  11  10   3       21.59       28.10      9.01 o
  12  10   3       78.65       95.44     20.51 o
   0  11   3       45.65       45.89      5.57 o
   1  11   3       31.85       38.09      3.56 o
   2  11   3       15.89       12.26      3.66 o
   3  11   3      116.08      121.41      6.31 o
   4  11   3        5.27        5.97      5.20 o
   5  11   3       62.27       54.42      7.93 o
   6  11   3       36.68       42.75      7.35 o
   7  11   3      225.48      241.73     11.90 o
   8  11   3      104.61       97.44      9.83 o
   9  11   3       34.54       41.35      9.19 o
  10  11   3        0.98        3.97      7.97 o
  11  11   3       33.42       36.14     17.59 o
   1  12   3       39.11       32.64      4.12 o
   2  12   3       17.17       15.70      3.87 o
   3  12   3       83.35       77.48      5.88 o
   4  12   3       70.35       72.13      8.40 o
   5  12   3       44.19       51.41      8.35 o
   6  12   3       13.44       23.28     10.83 o
   7  12   3        8.61       16.41      8.97 o
   8  12   3       29.89       22.62      7.99 o
   9  12   3       81.14       83.31     10.02 o
  10  12   3        0.61        2.22     12.55 o
   0  13   3       66.24       68.96      7.07 o
   1  13   3      208.56      219.45      7.17 o
   2  13   3        9.15       12.03      5.87 o
   3  13   3       15.52        4.67      5.95 o
   4  13   3        0.79       -1.96      7.40 o
   5  13   3        6.24       14.41      7.66 o
   6  13   3       56.12       74.53     11.89 o
   7  13   3       25.40       39.02     15.15 o
   8  13   3       16.63       19.17      9.91 o
   9  13   3       15.79       18.23     13.42 o
  10  13   3        9.43       -2.74     13.73 o
   1  14   3       37.47       42.28      6.02 o
   2  14   3       36.92       42.75      6.09 o
   3  14   3       16.46       16.50      6.54 o
   4  14   3       12.75       19.56      6.65 o
   5  14   3       17.91       24.03      8.40 o
   6  14   3        5.70        9.40     13.59 o
   7  14   3       12.92       24.01     17.08 o
   8  14   3       13.63       19.71     50.23 o
   0  15   3       69.28      108.98     13.27 o
   1  15   3       18.31       20.08      7.15 o
   2  15   3       18.65       24.57      6.93 o
   3  15   3        3.37        5.18      7.16 o
   4  15   3       43.57       47.51      9.03 o
   5  15   3        6.88        9.94      8.36 o
   6  15   3        1.23       16.08     18.61 o
   7  15   3        9.30        0.21     48.85 o
   1  16   3       53.55       71.77     13.98 o
   2  16   3       17.32       25.35     11.76 o
   3  16   3       18.66       15.58     11.10 o
   4  16   3       23.65       33.16     11.34 o
   5  16   3        8.99       15.57     17.22 o
   0   0   4      401.23      420.71      8.28 o
   2   0   4     1292.28     1317.25     10.55 o
   4   0   4      307.70      303.21      6.26 o
   6   0   4      961.89      910.82     13.39 o
   8   0   4      499.60      501.84     12.34 o
  10   0   4       75.72       76.76      8.22 o
  12   0   4       48.45       58.49      9.27 o
  14   0   4       10.13       21.68     16.06 o
   1   1   4       84.12       84.40      1.65 o
   2   1   4     1868.54     1858.62      8.20 o
   3   1   4     1181.81     1163.61      9.32 o
   4   1   4      606.32      599.68      5.98 o
   5   1   4       13.59       13.73      2.10 o
   6   1   4       12.60       11.58      2.59 o
   7   1   4      102.86       94.67      4.23 o
   8   1   4      417.27      391.59      6.89 o
   9   1   4       51.58       53.82      4.44 o
  10   1   4       35.70       37.26      4.93 o
  11   1   4       26.74       30.53      5.79 o
  12   1   4       87.92       90.92      7.64 o
  13   1   4        8.68       17.05      7.40 o
  14   1   4       25.07       23.44     16.14 o
   0   2   4      945.97      935.80     19.64 o
   1   2   4      747.27      765.73      6.41 o
   2   2   4       56.42       55.88      2.39 o
   3   2   4       10.63       12.73      1.52 o
   4   2   4      357.64      356.24      4.27 o
   5   2   4      619.52      630.35      6.50 o
   6   2   4       31.52       37.67      2.80 o
   7   2   4      115.64      118.52      4.76 o
   8   2   4       45.68       49.06      3.60 o
   9   2   4      230.37      231.24      6.13 o
  10   2   4       13.53       15.02      4.37 o
  11   2   4        2.33        7.73      5.63 o
  12   2   4       12.29       15.48      5.85 o
  13   2   4        6.95        5.47      7.90 o
  14   2   4        3.99        4.56     13.93 o
   1   3   4      203.71      209.96      3.69 o
   2   3   4       27.32       26.80      1.94 o
   3   3   4      296.96      308.80      4.69 o
   4   3   4      112.59      117.23      3.46 o
   5   3   4       17.63       17.00      1.80 o
   6   3   4       55.26       53.45      3.44 o
   7   3   4       29.55       30.68      3.56 o
   8   3   4        6.08        6.10      3.44 o
   9   3   4       45.59       45.36      4.07 o
  10   3   4       10.25        8.63      5.16 o
  11   3   4       16.66       17.01      5.86 o
  12   3   4       17.50       21.16      7.67 o
  13   3   4       41.43       46.34      8.89 o
  14   3   4       34.93       31.76     11.18 o
   0   4   4       93.46       85.42      5.97 o
   1   4   4      356.34      368.36      4.48 o
   2   4   4       57.91       60.78      2.55 o
   3   4   4       74.89       71.20      2.59 o
   4   4   4       36.50       35.59      2.07 o
   5   4   4       82.41       74.12      2.66 o
   6   4   4       19.40       20.28      3.06 o
   7   4   4       46.83       41.10      3.37 o
   8   4   4        1.55        3.02      3.21 o
   9   4   4       56.61       55.65      4.34 o
  10   4   4       21.36       20.48      4.64 o
  11   4   4       46.87       48.82      7.78 o
  12   4   4        3.24        6.30      8.06 o
  13   4   4       79.00       87.07      9.82 o
  14   4   4       45.97       51.78     17.79 o
   1   5   4       61.24       65.24      2.26 o
   2   5   4      209.60      206.17      6.60 o
   3   5   4      410.04      433.42      7.94 o
   4   5   4      164.28      166.54      3.75 o
   5   5   4       82.22       76.08      3.46 o
   6   5   4       57.36       54.68      3.64 o
   7   5   4       20.94       19.63      3.19 o
   8   5   4       11.96       15.14      3.66 o
   9   5   4       19.03       24.41      4.15 o
  10   5   4       78.79       82.75      7.25 o
  11   5   4       11.81        9.65      7.09 o
  12   5   4        4.40        5.08      8.87 o
  13   5   4        2.05       -2.95     12.58 o
  14   5   4       62.00       70.67     27.35 o
   0   6   4       93.27       86.52      3.26 o
   1   6   4       85.66       83.87      2.62 o
   2   6   4      106.95      113.60      4.40 o
   3   6   4       31.33       33.27      3.10 o
   4   6   4        2.81        0.24      1.63 o
   5   6   4       39.39       35.84      2.88 o
   6   6   4      149.79      142.03      4.84 o
   7   6   4      101.46       95.51      4.58 o
   8   6   4       21.93       15.21      3.91 o
   9   6   4       60.41       60.69      6.33 o
  10   6   4       11.34       10.64      6.42 o
  11   6   4       97.22      125.76     10.17 o
  12   6   4       31.27       36.89      8.34 o
  13   6   4       16.59       22.52     12.99 o
   1   7   4       54.18       52.55      2.45 o
   2   7   4      146.10      148.31      4.34 o
   3   7   4      270.51      271.44      5.14 o
   4   7   4       83.50       86.08      3.44 o
   5   7   4       33.06       29.57      3.40 o
   6   7   4       14.08       16.57      3.41 o
   7   7   4       27.16       26.20      4.12 o
   8   7   4       39.20       32.09      5.70 o
   9   7   4      103.96       94.47      7.47 o
  10   7   4       32.33       43.93      6.60 o
  11   7   4       66.49       79.00      8.62 o
  12   7   4       15.60        6.13      8.81 o
  13   7   4       23.29       14.48     29.28 o
   0   8   4      760.78      781.68     17.63 o
   1   8   4      129.17      128.56      4.35 o
   2   8   4      173.67      180.01      4.69 o
   3   8   4       44.87       44.37      4.06 o
   4   8   4      165.56      173.09      5.62 o
   5   8   4      161.28      158.53      5.83 o
   6   8   4       98.38       94.01      5.61 o
   7   8   4       22.75       24.24      4.47 o
   8   8   4      151.43      162.08      9.64 o
   9   8   4      153.54      149.99     10.56 o
  10   8   4       31.16       31.37      7.60 o
  11   8   4        5.32        6.14      9.26 o
  12   8   4       17.70       35.45     19.06 o
   1   9   4      216.81      209.25      5.10 o
   2   9   4      347.55      344.63      7.01 o
   3   9   4      223.56      221.10      6.50 o
   4   9   4      370.93      393.19      9.33 o
   5   9   4       24.75       26.22      4.47 o
   6   9   4      101.74      101.39      6.47 o
   7   9   4       16.26       21.12      6.66 o
   8   9   4       23.63       26.51      7.99 o
   9   9   4       13.49        7.92      7.91 o
  10   9   4       36.40       41.91      8.73 o
  11   9   4        0.98        2.62     10.28 o
  12   9   4       57.03      123.69     28.11 o
   0  10   4       36.35       35.44      5.46 o
   1  10   4      176.83      179.04      5.35 o
   2  10   4      249.99      248.72      7.04 o
   3  10   4       80.09       85.91      5.49 o
   4  10   4      205.54      201.09      9.45 o
   5  10   4        0.91        3.61      5.15 o
   6  10   4       77.81       85.31      6.53 o
   7  10   4       19.50       15.41      7.32 o
   8  10   4       91.75      100.48      9.74 o
   9  10   4       19.84       12.63      8.95 o
  10  10   4       18.09       16.56      9.18 o
  11  10   4        9.90       15.55     27.54 o
   1  11   4       61.73       64.89      4.53 o
   2  11   4       33.52       31.33      4.50 o
   3  11   4       37.48       39.10      5.93 o
   4  11   4       12.63        6.77      5.96 o
   5  11   4       70.95       65.73      7.52 o
   6  11   4        5.65        7.93      6.97 o
   7  11   4      152.48      164.30     10.36 o
   8  11   4       62.42       79.27     13.48 o
   9  11   4       50.50       56.12      9.36 o
  10  11   4        0.98        0.62     13.22 o
   0  12   4       35.24       38.58      7.68 o
   1  12   4        4.69        8.27      4.21 o
   2  12   4        4.48        6.39      4.42 o
   3  12   4       42.98       47.75      5.98 o
   4  12   4       12.35       17.37      6.59 o
   5  12   4       23.35       19.99      8.22 o
   6  12   4        8.24        8.74      8.26 o
   7  12   4        9.97       12.88      9.80 o
   8  12   4        2.67       12.10      8.89 o
   9  12   4       16.63       19.08     15.36 o
  10  12   4       78.88       68.65     37.07 o
   1  13   4       23.81       28.00      5.49 o
   2  13   4       16.02       19.39      5.83 o
   3  13   4        2.96        5.99      6.13 o
   4  13   4       11.13        9.66      6.57 o
   5  13   4       41.11       42.59     10.66 o
   6  13   4        2.76        7.83      9.74 o
   7  13   4      127.96      157.31     14.15 o
   8  13   4       26.68       46.40     39.74 o
   9  13   4       26.06       58.04     43.54 o
   0  14   4        4.42        7.10      7.39 o
   1  14   4        2.57        0.62      6.03 o
   2  14   4        6.52       12.68      6.78 o
   3  14   4       52.79       63.30      8.04 o
   4  14   4       35.29       36.56      7.22 o
   5  14   4       43.26       44.95     10.72 o
   6  14   4        3.94        6.14     16.16 o
   1  15   4       18.18       25.12      6.84 o
   2  15   4       15.38       26.50      6.96 o
   3  15   4       10.74       10.01     15.51 o
   4  15   4       16.31       21.54     10.45 o
   5  15   4       10.30        7.14     16.45 o
   3  16   4       45.41       59.59     18.13 o
   2   0   5      125.50      117.35      5.05 o
   4   0   5      282.16      277.16      7.86 o
   6   0   5     1361.96     1344.02     16.93 o
   8   0   5      174.25      158.40      9.48 o
  10   0   5       32.12       38.71      6.37 o
  12   0   5      192.98      215.31     18.26 o
   0   1   5       13.67       13.06      2.22 o
   1   1   5       12.42       12.43      1.33 o
   2   1   5      105.68      108.96      2.41 o
   3   1   5      179.30      179.06      3.65 o
   4   1   5      170.29      167.27      4.09 o
   5   1   5      601.07      608.99      7.63 o
   6   1   5       11.63       12.07      3.65 o
   7   1   5      213.49      210.29      5.80 o
   8   1   5      268.22      274.00      6.60 o
   9   1   5       48.26       50.92      4.18 o
  10   1   5       28.41       33.68      5.27 o
  11   1   5       15.50       13.46      5.14 o
  12   1   5        6.60        9.99      7.60 o
  13   1   5       23.09       30.99     11.81 o
   1   2   5      145.06      155.41      4.36 o
   2   2   5       38.14       39.49      2.65 o
   3   2   5        6.77        6.39      2.41 o
   4   2   5       41.32       38.54      2.70 o
   5   2   5      435.29      428.63      6.78 o
   6   2   5      519.15      518.96      7.61 o
   7   2   5       30.01       32.43      3.51 o
   8   2   5       24.91       24.42      3.85 o
   9   2   5        7.79       10.13      4.40 o
  10   2   5       33.15       35.52      5.14 o
  11   2   5        7.91        8.83      6.76 o
  12   2   5        9.88       16.68      7.86 o
  13   2   5       62.71       57.53     13.68 o
   0   3   5       68.54       55.34      9.06 o
   1   3   5      215.86      231.25      5.35 o
   2   3   5       55.82       54.65      2.57 o
   3   3   5      512.65      544.79      6.59 o
   4   3   5      145.08      151.82      4.66 o
   5   3   5       15.14       16.46      2.46 o
   6   3   5       71.93       70.78      4.28 o
   7   3   5       17.03       13.76      3.60 o
   8   3   5       40.04       36.55      4.13 o
   9   3   5       34.97       31.85      4.36 o
  10   3   5        5.48        6.12      5.01 o
  11   3   5       27.85       25.82      8.25 o
  12   3   5       15.64       11.44      8.42 o
  13   3   5        2.81        7.42     12.21 o
   1   4   5      209.32      207.40      7.23 o
   2   4   5      183.57      187.37      4.21 o
   3   4   5        6.77        5.49      2.44 o
   4   4   5       22.79       22.07      2.82 o
   5   4   5      140.01      136.91      5.14 o
   6   4   5       49.34       45.85      4.50 o
   7   4   5       81.34       84.30      5.30 o
   8   4   5        1.95        3.89      4.01 o
   9   4   5       16.52       15.75      4.80 o
  10   4   5       23.88       30.65      5.40 o
  11   4   5       20.14       17.72      8.17 o
  12   4   5       28.17       32.33      9.24 o
  13   4   5        5.18       -5.90     15.00 o
   0   5   5       22.06       22.12      4.53 o
   1   5   5       51.11       53.52      3.58 o
   2   5   5       11.07       15.13      2.30 o
   3   5   5       15.97       18.38      2.64 o
   4   5   5      113.07      114.52      4.31 o
   5   5   5      169.06      181.41      5.52 o
   6   5   5        6.07        8.42      3.71 o
   7   5   5       61.33       58.98      5.05 o
   8   5   5      212.49      205.92      7.21 o
   9   5   5       99.81       93.70      6.21 o
  10   5   5        3.10        4.86      4.81 o
  11   5   5       60.83       67.24      9.36 o
  12   5   5       30.62       15.48     10.57 o
   1   6   5       10.87       12.94      2.63 o
   2   6   5       17.14       16.36      2.65 o
   3   6   5      109.63       97.42      4.03 o
   4   6   5       29.40       29.05      3.12 o
   5   6   5        1.54        0.78      3.19 o
   6   6   5      108.86       98.32      4.95 o
   7   6   5       31.26       30.98      4.43 o
   8   6   5       18.72       16.28      4.53 o
   9   6   5       68.76       57.14      6.35 o
  10   6   5        9.73        9.23      6.68 o
  11   6   5       39.22       26.26      8.83 o
  12   6   5       29.55       33.09     14.28 o
   0   7   5       30.51       29.56      4.57 o
   1   7   5       36.89       40.87      4.16 o
   2   7   5       28.30       26.95      3.02 o
   3   7   5       12.38       10.23      2.85 o
   4   7   5       12.44       10.62      3.15 o
   5   7   5       30.54       27.82      3.48 o
   6   7   5        4.86        5.96      3.37 o
   7   7   5      127.83      117.89      5.52 o
   8   7   5       37.12       30.50      5.25 o
   9   7   5       28.30       33.56      5.95 o
  10   7   5       26.16       16.37      7.57 o
  11   7   5      117.72      123.05     10.91 o
  12   7   5       79.65       65.57     17.92 o
   1   8   5      204.93      215.79      6.19 o
   2   8   5      179.62      188.96      7.13 o
   3   8   5        3.03        3.24      3.58 o
   4   8   5       24.71       21.34      3.79 o
   5   8   5       26.04       24.90      3.68 o
   6   8   5       91.88       84.65      5.20 o
   7   8   5       14.60       15.84      4.33 o
   8   8   5       17.50       16.69      6.02 o
   9   8   5       11.69       19.09      7.41 o
  10   8   5        5.51        9.06      6.75 o
  11   8   5       18.14       38.02     19.56 o
  12   8   5        5.93       26.49     16.36 o
   0   9   5      765.67      778.15     14.26 o
   1   9   5      304.23      316.00      7.25 o
   2   9   5      106.52      115.29      6.17 o
   3   9   5      206.34      208.25      7.45 o
   4   9   5      100.94       99.40      7.15 o
   5   9   5       17.73       21.81      4.44 o
   6   9   5       26.31       20.42      5.28 o
   7   9   5       32.32       23.98      5.61 o
   8   9   5       29.35       25.12      6.45 o
   9   9   5       27.00       27.39      8.31 o
  10   9   5        3.60        9.26     11.37 o
  11   9   5       11.85       -0.41     42.19 o
   1  10   5      328.38      360.51      7.85 o
   2  10   5      261.57      278.61      8.36 o
   3  10   5       39.66       36.24      5.56 o
   4  10   5        6.87        3.73      6.88 o
   5  10   5        7.60        8.46      6.42 o
   6  10   5        3.11        8.36      6.27 o
   7  10   5       12.74       19.36      6.30 o
   8  10   5       28.25       28.78      7.61 o
   9  10   5       71.19       76.26      9.38 o
  10  10   5       96.24      108.26     22.94 o
   0  11   5      238.37      233.62     10.44 o
   1  11   5       22.99       29.38      4.73 o
   2  11   5        6.30        8.45      5.19 o
   3  11   5       18.71       14.15      6.66 o
   4  11   5        1.66        4.30      6.43 o
   5  11   5       21.66       29.47      7.14 o
   6  11   5        7.80        9.67      8.10 o
   7  11   5       48.86       30.60      8.89 o
   8  11   5       33.29       31.08      8.36 o
   9  11   5      130.04      152.43     21.44 o
   1  12   5       39.01       35.03      5.45 o
   2  12   5        5.21        2.92      5.41 o
   3  12   5       77.46       76.59      7.83 o
   4  12   5       45.14       53.28      8.09 o
   5  12   5       17.72       25.18      8.71 o
   6  12   5        7.18       11.39      9.42 o
   7  12   5       32.46       36.52     11.77 o
   0  13   5        2.24        5.72      8.16 o
   1  13   5       74.81       79.85      7.42 o
   2  13   5       41.21       39.08      7.40 o
   3  13   5       21.84       17.42      6.84 o
   4  13   5        0.94        0.88      6.46 o
   5  13   5        2.07        5.66     10.08 o
   6  13   5       10.32       15.53     15.79 o
   1  14   5       41.22       52.02      8.21 o
   2  14   5       21.85       22.92      7.21 o
   3  14   5       55.20       54.42     10.69 o
   4  14   5        7.24        5.00     18.66 o
   1  15   5       31.67       23.86     14.60 o
   2  15   5        6.81        7.25     14.27 o
   3  15   5        9.69       13.40     15.70 o
   0   0   6      481.21      503.86     48.03 o
   2   0   6       26.40       29.51      3.52 o
   4   0   6      502.48      523.34     13.85 o
   6   0   6      605.57      607.85     14.56 o
   8   0   6       71.18       69.88      9.97 o
  10   0   6       34.37       34.36      7.67 o
  12   0   6        7.47       15.25     15.75 o
   1   1   6        6.14        7.47      3.01 o
   2   1   6       32.89       32.64      3.02 o
   3   1   6      465.94      487.21      7.59 o
   4   1   6      562.01      566.70      8.86 o
   5   1   6        3.90        4.37      3.78 o
   6   1   6        4.57        4.60      4.01 o
   7   1   6       30.74       29.11      4.21 o
   8   1   6       65.24       62.44      5.36 o
   9   1   6        1.85        5.39      4.65 o
  10   1   6      131.29      132.71      6.93 o
  11   1   6       25.48       29.12      6.23 o
  12   1   6       28.43       21.42     13.01 o
   0   2   6      322.27      336.99     11.07 o
   1   2   6      141.85      154.70      5.78 o
   2   2   6        6.80        8.04      2.44 o
   3   2   6       50.50       49.60      3.26 o
   4   2   6      167.18      169.36      5.23 o
   5   2   6      260.65      258.40      6.83 o
   6   2   6       48.14       40.00      4.62 o
   7   2   6      228.64      218.99      6.99 o
   8   2   6       25.90       19.53      4.57 o
   9   2   6       22.23       17.25      4.60 o
  10   2   6        2.73        4.35      5.50 o
  11   2   6        3.40        5.50      5.48 o
  12   2   6        0.30        3.97      9.18 o
   1   3   6       10.91       13.15      3.44 o
   2   3   6       48.46       48.14      4.07 o
   3   3   6        5.42        6.37      3.15 o
   4   3   6       43.49       40.38      3.52 o
   5   3   6        7.26        7.44      3.22 o
   6   3   6        5.50        6.33      3.78 o
   7   3   6       51.88       41.61      4.82 o
   8   3   6       44.91       44.88      5.52 o
   9   3   6       12.34       11.46      4.94 o
  10   3   6        0.32        4.69      5.85 o
  11   3   6       31.90       23.51      6.57 o
  12   3   6        3.80       12.29     11.11 o
   0   4   6      223.06      227.35      9.95 o
   1   4   6      259.69      262.09      6.75 o
   2   4   6        7.79        7.57      3.25 o
   3   4   6       17.40       15.76      3.63 o
   4   4   6       33.88       38.23      3.83 o
   5   4   6       19.17       18.76      4.03 o
   6   4   6       62.45       62.56      4.45 o
   7   4   6       48.63       50.51      4.60 o
   8   4   6       55.83       56.56      5.09 o
   9   4   6        6.41        9.34      5.09 o
  10   4   6       38.64       42.90      6.10 o
  11   4   6       64.61       57.13      7.22 o
  12   4   6        4.07       13.33     17.55 o
   1   5   6       55.68       57.86      4.14 o
   2   5   6       42.05       46.30      4.39 o
   3   5   6       61.75       60.69      4.49 o
   4   5   6       86.12       83.97      4.76 o
   5   5   6       41.99       40.56      4.07 o
   6   5   6       37.96       33.34      4.23 o
   7   5   6       50.68       44.94      4.90 o
   8   5   6        1.34        2.44      4.61 o
   9   5   6       14.41       10.76      5.48 o
  10   5   6       34.55       30.03      7.92 o
  11   5   6        3.39        6.26     10.51 o
   0   6   6       91.72      102.54      7.91 o
   1   6   6        9.72       11.61      3.76 o
   2   6   6       15.75       23.27      4.49 o
   3   6   6        6.37        7.04      3.82 o
   4   6   6       55.60       54.77      4.30 o
   5   6   6        9.62       12.09      3.51 o
   6   6   6       78.28       74.74      4.99 o
   7   6   6       36.86       29.37      4.38 o
   8   6   6        3.45        3.69      4.32 o
   9   6   6        1.88        4.77      6.75 o
  10   6   6       23.15       19.48      7.77 o
   1   7   6       40.25       39.93      4.30 o
   2   7   6       10.69        8.64      3.94 o
   3   7   6      192.45      185.82      7.34 o
   4   7   6       39.24       38.97      4.57 o
   5   7   6       13.45       12.76      4.16 o
   6   7   6       31.31       33.41      4.67 o
   7   7   6       11.93       11.73      4.82 o
   8   7   6        4.78        2.49      5.68 o
   9   7   6       27.99       29.26      7.20 o
  10   7   6       46.41       54.88     16.88 o
   0   8   6      351.90      362.99     11.71 o
   1   8   6       91.31       91.78      5.15 o
   2   8   6      228.33      240.76      8.36 o
   3   8   6       92.61      103.04      6.27 o
   4   8   6      189.05      186.68      7.76 o
   5   8   6       24.10       17.64      5.13 o
   6   8   6        2.67        5.67      4.48 o
   7   8   6       47.17       43.92      5.79 o
   8   8   6        8.52       11.16      7.19 o
   9   8   6       58.18       52.22      8.46 o
   1   9   6       45.71       39.69      4.26 o
   2   9   6       71.02       74.05      5.66 o
   3   9   6       43.62       52.46      6.73 o
   4   9   6       41.75       40.52      6.29 o
   5   9   6        5.02        1.73      5.32 o
   6   9   6       55.58       65.88      8.17 o
   7   9   6       42.05       47.03      6.98 o
   8   9   6       17.59       24.75      7.28 o
   9   9   6       19.38       20.13     15.13 o
  10   9   6       59.21       27.24     33.63 o
   0  10   6       61.53       67.03      6.39 o
   1  10   6      162.27      171.52      7.29 o
   2  10   6      176.80      179.84      8.27 o
   3  10   6       47.59       43.33      6.42 o
   4  10   6       51.25       44.98      7.82 o
   5  10   6        4.42        4.20      7.42 o
   6  10   6       10.18       12.55      7.06 o
   7  10   6       18.87       23.03      7.51 o
   8  10   6       30.79       24.07     24.68 o
   9  10   6       27.19        1.99     17.99 o
   1  11   6      144.38      154.21      8.06 o
   2  11   6       32.78       30.58      6.09 o
   3  11   6        4.37        9.71      6.15 o
   4  11   6        2.50        8.90      8.02 o
   5  11   6        1.71        3.73      7.50 o
   6  11   6       19.74       25.47      8.19 o
   7  11   6       51.65       51.71     10.91 o
   8  11   6       20.14       -7.62     27.11 o
   0  12   6       24.65       29.32      8.60 o
   1  12   6       10.65       10.79      5.77 o
   2  12   6        2.15        3.27      5.84 o
   3  12   6       11.56       20.41      6.83 o
   4  12   6       23.53       27.53      6.97 o
   5  12   6       23.56       27.29      9.01 o
   6  12   6        3.16        7.06     11.92 o
   1  13   6        5.31        6.56      7.35 o
   2  13   6        1.36        2.74      8.66 o
   3  13   6        7.30       13.58     12.12 o
   4  13   6       14.25       10.73     17.11 o
   5  13   6       44.01       59.71     20.60 o
   0  14   6        3.47        0.39     13.87 o
   1  14   6        0.80       -7.53     15.56 o
   2  14   6       14.22       13.22     16.28 o
   2   0   7       56.53       62.25      7.94 o
   4   0   7      101.03      103.72      9.30 o
   6   0   7      564.75      563.60     22.34 o
   8   0   7        1.15       -1.16      6.25 o
  10   0   7        6.15        0.22      8.13 o
   0   1   7       32.15       38.56      9.36 o
   1   1   7       13.23       10.56      5.32 o
   2   1   7      136.17      154.75      7.14 o
   3   1   7       11.75        8.92      4.64 o
   4   1   7       94.91       91.70      5.39 o
   5   1   7      309.33      310.09      8.69 o
   6   1   7        2.07        4.21      5.17 o
   7   1   7       68.31       72.34      6.44 o
   8   1   7        9.69        8.94      5.49 o
   9   1   7        1.40       -1.21      5.49 o
  10   1   7       29.72       25.95      7.11 o
  11   1   7        4.79       -0.12     12.65 o
   1   2   7       84.51       85.46      7.38 o
   2   2   7       15.02       18.03      5.02 o
   3   2   7        6.09        6.94      4.57 o
   4   2   7       22.98       25.52      4.27 o
   5   2   7      178.69      176.40      7.08 o
   6   2   7      278.27      269.30      8.55 o
   7   2   7       47.22       34.00      5.33 o
   8   2   7       55.44       56.03      6.31 o
   9   2   7        4.15        3.22      5.45 o
  10   2   7        2.82        2.95      6.74 o
  11   2   7       14.98       14.89      9.70 o
   0   3   7        5.15        4.98      4.83 o
   1   3   7       60.40       59.03      5.39 o
   2   3   7       13.04       14.41      4.62 o
   3   3   7        9.24       11.07      4.52 o
   4   3   7       23.29       20.04      4.39 o
   5   3   7       26.90       22.80      4.64 o
   6   3   7       25.62       23.70      5.01 o
   7   3   7       36.87       35.54      6.04 o
   8   3   7      143.24      141.17      7.97 o
   9   3   7       45.87       44.03      6.52 o
  10   3   7       14.18        6.59      6.92 o
  11   3   7       16.85        6.12      9.04 o
   1   4   7      100.10       87.83      5.69 o
   2   4   7       29.02       26.32      4.54 o
   3   4   7       11.53        8.49      4.27 o
   4   4   7       43.56       44.80      5.53 o
   5   4   7       34.48       31.51      5.07 o
   6   4   7      180.66      170.87      7.31 o
   7   4   7       17.14       13.23      5.01 o
   8   4   7        2.34        3.35      5.15 o
   9   4   7       22.54       23.61      6.31 o
  10   4   7       42.89       35.18      7.95 o
   0   5   7      107.50      113.66      8.68 o
   1   5   7       18.95       14.43      4.06 o
   2   5   7       18.86       20.87      4.41 o
   3   5   7       39.02       35.60      5.15 o
   4   5   7       27.20       26.52      6.13 o
   5   5   7       64.61       60.95      6.38 o
   6   5   7        2.82       -0.59      5.06 o
   7   5   7        2.95        1.47      5.08 o
   8   5   7       10.01        6.02      5.45 o
   9   5   7       31.86       29.05      6.57 o
  10   5   7       10.48       10.96     11.01 o
   1   6   7       40.34       43.57      4.80 o
   2   6   7        5.80        6.58      4.58 o
   3   6   7       28.44       27.20      5.30 o
   4   6   7       32.23       28.29      4.89 o
   5   6   7       10.83       11.13      5.87 o
   6   6   7       87.04       86.33      6.77 o
   7   6   7        5.37        6.20      5.38 o
   8   6   7        7.59        7.59      6.65 o
   9   6   7        2.72        7.83     10.18 o
   0   7   7       52.79       47.12      7.35 o
   1   7   7       11.80       13.90      4.19 o
   2   7   7       19.59       25.95      4.86 o
   3   7   7       24.65       17.93      4.94 o
   4   7   7      101.95       96.84      7.17 o
   5   7   7       64.59       63.41      6.55 o
   6   7   7        3.18        1.08      7.15 o
   7   7   7       24.85       26.97      7.16 o
   8   7   7        6.97        7.72      8.35 o
   1   8   7      201.73      213.93      7.74 o
   2   8   7       75.23       75.02      5.35 o
   3   8   7       16.17       11.17      4.75 o
   4   8   7       57.44       48.23      6.11 o
   5   8   7        4.22        4.18      6.26 o
   6   8   7       38.58       27.26      7.25 o
   7   8   7        0.46       -4.29     13.20 o
   8   8   7        0.55        1.06     11.82 o
   0   9   7      216.14      223.36     11.73 o
   1   9   7       83.24       75.41      5.51 o
   2   9   7       22.88       18.68      4.54 o
   3   9   7        1.81        0.18      6.48 o
   4   9   7        2.45       -0.52      6.38 o
   5   9   7       13.66       16.25      7.20 o
   6   9   7       22.76       14.61      9.38 o
   7   9   7       14.08        8.93     18.30 o
   8   9   7        7.37       -6.14     18.78 o
   1  10   7      113.11      108.98      7.20 o
   2  10   7       23.01       19.42      5.27 o
   3  10   7        4.42        5.96      6.21 o
   4  10   7       14.85       22.46      8.12 o
   5  10   7       15.34       10.71      9.78 o
   6  10   7       18.13       13.01     15.84 o
   0  11   7      149.70      132.55     14.23 o
   1  11   7      158.43      185.08     11.26 o
   2  11   7       66.51       68.75      7.85 o
   3  11   7        6.25        3.73      7.61 o
   4  11   7        2.31       -0.80      8.72 o
   5  11   7       10.80       14.99     14.11 o
   6  11   7        3.43        2.50     16.17 o
   1  12   7       28.52       21.21      8.80 o
   2  12   7       17.12       19.51     10.38 o
   3  12   7       16.78       17.37     11.03 o
   4  12   7        2.26        2.64     18.87 o
   0   0   8      142.46      161.11     21.15 o
   2   0   8      137.92      140.33     27.98 o
   4   0   8      279.20      310.34     17.60 o
   6   0   8       69.96       62.89      9.40 o
   8   0   8       15.08       11.06      9.63 o
   1   1   8       21.01       13.31      6.46 o
   2   1   8       91.70       95.54      9.05 o
   3   1   8      167.62      179.72      8.30 o
   4   1   8      181.18      177.58      8.37 o
   5   1   8       10.83        8.86      5.41 o
   6   1   8        4.24        3.87      5.82 o
   7   1   8        3.44        3.65      5.76 o
   8   1   8        3.02       -0.38      7.49 o
   9   1   8        7.34       -7.11     12.57 o
   0   2   8       68.43       73.27     11.09 o
   1   2   8        3.18        4.01      5.90 o
   2   2   8       16.31       14.48      7.13 o
   3   2   8       47.01       45.72      6.27 o
   4   2   8       31.78       30.74      5.38 o
   5   2   8       44.13       47.15      5.78 o
   6   2   8       59.68       50.84      7.18 o
   7   2   8       50.64       34.02      6.39 o
   8   2   8        4.34        2.53      7.65 o
   9   2   8        4.43      -12.06     16.13 o
   1   3   8       10.94       11.90      6.33 o
   2   3   8       20.17       17.93      7.08 o
   3   3   8       12.12       11.10      6.49 o
   4   3   8       26.65       28.42      6.11 o
   5   3   8        3.58       11.57      6.67 o
   6   3   8       16.24       10.10      6.43 o
   7   3   8       49.80       50.93      6.43 o
   8   3   8       69.35       67.13      7.83 o
   9   3   8       50.56       30.95     11.20 o
   0   4   8       79.71       86.60     13.17 o
   1   4   8       82.77       87.02      8.81 o
   2   4   8       10.13       10.07      6.12 o
   3   4   8        1.10        4.77      6.44 o
   4   4   8       19.65       18.00      6.15 o
   5   4   8        0.20       -3.67      6.08 o
   6   4   8       29.76       19.88      6.27 o
   7   4   8       28.20       31.05      8.30 o
   8   4   8       89.43       79.44     14.84 o
   9   4   8        9.50        6.83     11.31 o
   1   5   8       35.20       30.18      6.77 o
   2   5   8       99.29       92.73      8.78 o
   3   5   8        4.44        7.39      7.06 o
   4   5   8       18.63       13.12      6.37 o
   5   5   8        7.55        9.64      6.41 o
   6   5   8        4.43        5.61      6.20 o
   7   5   8       13.42       15.45     10.13 o
   8   5   8        0.52       -5.41      9.99 o
   0   6   8       62.17       64.56     18.83 o
   1   6   8        2.19        2.04      6.51 o
   2   6   8       60.23       57.72      8.29 o
   3   6   8       13.37        9.98      6.39 o
   4   6   8       37.50       35.15      6.94 o
   5   6   8       37.72       36.05      6.61 o
   6   6   8        8.40       10.45      7.94 o
   7   6   8        9.71        9.80     14.25 o
   8   6   8        1.50        0.27     13.92 o
   1   7   8       23.00       22.42      6.95 o
   2   7   8       13.29       17.14      5.68 o
   3   7   8       92.48       98.66      8.33 o
   4   7   8       26.83       36.29      6.93 o
   5   7   8        3.92        1.28     11.11 o
   6   7   8       43.95       28.02     12.88 o
   7   7   8        3.40        4.08     15.93 o
   0   8   8       42.88       32.18      9.27 o
   1   8   8       11.92        9.05      5.45 o
   2   8   8       91.79       96.49      7.69 o
   3   8   8       73.58       77.44      7.24 o
   4   8   8       49.94       37.12      9.33 o
   5   8   8        5.54        8.15     13.75 o
   6   8   8       17.24        8.08     14.76 o
   1   9   8        0.18        2.95      5.42 o
   2   9   8        4.84        4.67      6.12 o
   3   9   8        2.31        2.84      6.11 o
   4   9   8       31.90       28.33     11.25 o
   0  10   8       86.95       84.89     12.10 o
   1  10   8       51.74       44.06      6.71 o
   2  10   8       25.23       14.98      6.58 o
   3  10   8        5.67        6.68      8.80 o
   1  11   8       98.06       86.71     14.57 o
   2   0   9       21.83       17.85     10.78 o
   4   0   9       14.22       17.26      8.63 o
   6   0   9       30.99       24.31     15.41 o
   0   1   9       86.06       95.30     13.14 o
   1   1   9       21.43       17.87      7.71 o
   2   1   9       71.93       66.90      8.82 o
   3   1   9       46.51       46.77      7.76 o
   4   1   9      115.01      111.05     12.14 o
   5   1   9       42.81       34.88     13.14 o
   6   1   9        8.79        7.51     13.69 o
   1   2   9       35.79       42.94      8.19 o
   2   2   9       36.55       38.24      7.39 o
   3   2   9        1.65        4.35      6.91 o
   4   2   9       13.85       22.40     10.35 o
   5   2   9       27.10       23.73      9.49 o
   6   2   9       30.34       19.40     14.83 o
   0   3   9        1.92        3.01     11.24 o
   1   3   9        1.18       -1.08      7.00 o
   2   3   9       13.73       14.02      7.16 o
   3   3   9        7.21        2.64      7.51 o
   4   3   9       22.73       36.02     13.76 o
   5   3   9        1.65        0.16     15.77 o
   1   4   9       24.23       21.08      7.60 o
   2   4   9        2.68        1.27      7.24 o
   3   4   9        0.41       -1.21      7.45 o
   4   4   9       25.41       23.66     17.13 o
   5   4   9        0.41       -5.54     13.41 o
   0   5   9       86.76       69.47     12.25 o
   1   5   9        8.68        7.07      8.65 o
   2   5   9       12.92        7.09      9.19 o
   3   5   9       49.17       17.60     13.51 o
   4   5   9       24.32       14.22     14.44 o
   5   5   9        8.15       -0.26     13.72 o
   1   6   9       18.97       20.37      9.03 o
   2   6   9        1.96        7.10     14.25 o
   3   6   9        6.41        3.21     13.64 o
   4   6   9       29.02       43.61     17.43 o
   5   6   9       17.15       16.05     14.28 o
   0   7   9       38.57       15.12     13.80 o
   1   7   9       16.75       16.07      9.31 o
   2   7   9        1.18        1.03     15.88 o
   3   7   9       14.66        2.37     11.72 o
   1   8   9       54.93       38.09     13.96 o
 
